# Supplementary material for: Associations of Dietary Intake and Nutrient Status with Micronutrient and Lipid Composition in Breast Milk of Donor Women
Source: Nutrients. 2023 Aug 7;15(15):3486. doi: 10.3390/nu15153486 (PMC10421487; doi:10.3390/nu15153486)
Supplement: Supplementary file 1 [file nutrients-15-03486-s001.zip]

Archive with 1 entries (1 files):
- nutrients-2488822-supplementary.pdf
